# Supplementary material for: A Systematic Review of Clinical and Experimental Periodontitis Studies Demonstrating the Expression of PPAR-Gamma: A Meta-Analysis and Bioinformatics Approach
Source: Biomedicines. 2025 Aug 20;13(8):2028. doi: 10.3390/biomedicines13082028 (PMC12383550; doi:10.3390/biomedicines13082028)
Supplement: Supplementary file 1 [file biomedicines-13-02028-s001.zip]

Archive with 1 entries (1 files):
- biomedicines-3796917-supplementary.pdf
